# Supplementary material for: Genome-wide identification and characterization of genes involved in carotenoid metabolic in three stages of grapevine fruit development
Source: Sci Rep. 2017 Jun 26;7:4216. doi: 10.1038/s41598-017-04004-0 (PMC5484692; doi:10.1038/s41598-017-04004-0)
Supplement: Supplementary file 2 — Table S1 [file 41598_2017_4004_MOESM2_ESM.xlsx]

## Sheet: Table S1
#Gene	Length	Function	green	RPKM_green	veraison	RPKM_veraison	ripe	RPKM_ripe	veraison/green log2	ripe/green log2	ripe/veraison log2
MVA pathway
VIT_00s0531g00050.t01	2564	probable acetyl-CoA acetyltransferase, cytosolic 2-like	1921	40.4039	3170	56.7522	3602	67.9471	0.49018	0.749917	0.259737	VvAACT1
VIT_12s0057g01200.t01	1436	probable acetyl-CoA acetyltransferase, cytosolic 2-like	9262	347.828	11777	376.462	7158	241.092	0.114131	-0.528791	-0.642922	VvAACT2
VIT_02s0025g04580.t01	1696	hydroxymethylglutaryl-CoA synthase-like	6054	192.5	7713	208.756	15793	450.385	0.116958	1.2263	1.10934	VvHMGS
VIT_18s0122g00610.t01	2286	3-hydroxy-3-methylglutaryl-coenzyme A reductase 1	1902	44.8692	627	12.5902	1077	22.7869	-1.83343	-0.977523	0.855902	VvHMGR1
VIT_04s0044g01740.t01	2150	3-hydroxy-3-methylglutaryl-coenzyme A reductase 1-like	1539	38.6024	192	4.09925	28	0.62989	-3.23526	-5.93745	-2.70219	VvHMGR2
VIT_03s0038g04100.t01	2039	3-hydroxy-3-methylglutaryl-coenzyme A reductase	3598	95.1609	2466	55.5159	4665	110.657	-0.777468	0.217658	0.995126	VvHMGR3
VIT_14s0128g00330.t01	1462	mevalonate kinase-like	378	13.9431	461	14.4742	420	13.8946	0.0539354	-0.00502083	-0.0589562	VvMVK
VIT_02s0012g02530.t01	2035	phosphomevalonate kinase-like	743	19.6897	502	11.3235	445	10.5765	-0.79812	-0.896581	-0.0984608	VvpMVK
VIT_13s0106g00790.t01	1604	diphosphomevalonate decarboxylase-like	948	31.8727	584	16.7128	1023	30.8473	-0.931364	-0.0471767	0.884187	VvMDC
VIT_19s0015g01010.t01	1243	farnesyl diphosphate synthase	2044	88.6797	1846	68.1714	873	33.9695	-0.379438	-1.38437	-1.00493	VvFPS
MEP pathway
VIT_05s0020g02130.t01	2482	probable 1-deoxy-D-xylulose-5-phosphate synthase, chloroplastic-like	1736	37.7192	784	14.4996	1379	26.8725	-1.37929	-0.489168	0.890118	VvDXS1
VIT_11s0052g01730.t01	2249	probable 1-deoxy-D-xylulose-5-phosphate synthase, chloroplastic-like	285	6.83392	18	0.367388	29	0.623669	-4.21734	-3.45386	0.763477	VvDXS2
VIT_04s0008g04970.t01	2411	probable 1-deoxy-D-xylulose-5-phosphate synthase, chloroplastic-like	372	8.3207	214	4.07435	315	6.31915	-1.03014	-0.396975	0.633162	VvDXS3
VIT_11s0052g01780.t01	2221	probable 1-deoxy-D-xylulose-5-phosphate synthase, chloroplastic-like	81	1.96676	1	0.0206677	10	0.217769	-6.5723	-3.17495	3.39735	VvDXS4
VIT_00s0218g00110.t01	2296	probable 1-deoxy-D-xylulose-5-phosphate synthase, chloroplastic-like	78	1.83205	16	0.319882	20	0.421312	-2.51785	-2.1205	0.319882	VvDXS5
VIT_11s0052g01240.t01	2196	probable 1-deoxy-D-xylulose-5-phosphate synthase, chloroplastic-like	47	1.1542	1	0.020903	0.5	0.0110124	-5.78703	-6.71161	-0.924579	VvDXS6
VIT_17s0000g08390.t01	1675	1-deoxy-D-xylulose 5-phosphate reductoisomerase, chloroplastic-like	1447	46.5874	407	11.1538	553	15.9682	-2.06241	-1.54474	0.517672	VvDXR
VIT_12s0035g01950.t01	1148	2-C-methyl-D-erythritol 4-phosphate cytidylyltransferase, chloroplastic-like	136	6.38868	107	4.27842	133	5.60345	-0.578441	-0.189204	0.389237	VvMCT
VIT_06s0009g02320.t01	1429	4-diphosphocytidyl-2-C-methyl-D-erythritol kinase, chloroplastic/chromoplastic-like	721	27.2093	515	16.5431	502	16.9909	-0.717872	-0.679336	0.0385362	VvCMK
VIT_02s0025g00380.t01	572	2-C-methyl-D-erythritol 2,4-cyclodiphosphate synthase, chloroplastic-like	349	32.9036	255	20.4638	278	23.5068	-0.685175	-0.485166	0.200009	VvMDS
VIT_06s0004g02900.t01	2500	4-hydroxy-3-methylbut-2-en-1-yl diphosphate synthase-like	2140	46.1624	1146	21.042	1935	37.4357	-1.13345	-0.302301	0.831148	VvHDS
VIT_03s0063g02030.t01	1614	4-hydroxy-3-methylbut-2-enyl diphosphate reductase-like	3697	123.527	3880	110.349	6349	190.26	-0.162744	0.62315	0.785894	VvHDR
VIT_04s0023g00600.t01	1124	isopentenyl-diphosphate Delta-isomerase I-like	1828	87.705	5387	220	6469	278.366	1.32677	1.66625	0.339482	VvIDI
Carotenoid biosynthetic
VIT_04s0023g01210.t01	1477	geranylgeranyl pyrophosphate synthase, chloroplastic-like	332	12.1219	161	5.00365	71	2.325	-1.27657	-2.38232	-1.10575	VvGGPPS1
VIT_18s0001g12000.t01	1375	geranylgeranyl pyrophosphate synthase, chloroplastic-like	1295	50.7904	1052	35.12	573	20.1557	-0.532263	-1.33337	-0.801106	VvGGPPS2
VIT_05s0020g01240.t01	869	heterodimeric geranylgeranyl pyrophosphate synthase large subunit 1, chloroplastic-like	32	1.98584	9	0.475405	4	0.222631	-2.06252	-3.15702	-1.0945	VvGGPPS-LS
VIT_19s0090g00530.t01	1173	heterodimeric geranylgeranyl pyrophosphate synthase small subunit I, chloroplastic	437	20.0908	165	6.45695	295	12.1638	-1.63761	-0.723942	0.91367	VvGGPPS-SS
VIT_04s0079g00680.t01	1794	phytoene synthase, chloroplastic-like	205	6.16234	352	9.00662	59	1.59065	0.547506	-1.95386	-2.50137	VvPSY1
VIT_12s0028g00960.t01	1563	phytoene synthase, chloroplastic-like	53	1.82865	78	2.29075	446	13.8013	0.325037	2.91596	2.59092	VvPSY2
VIT_06s0004g00820.t01	1074	phytoene synthase	0.5	0.0251061	0.5	0.0213701	0.5	0.022517	-0.232445	-0.157024	0.0754212	VvPSY3
VIT_09s0002g00100.t01	2086	phytoene desaturase	314	8.11764	130	2.86069	163	3.77936	-1.5047	-1.10292	0.401782	VvPDS
VIT_05s0062g01110.t01	1387	15-cis-zeta-carotene isomerase, chloroplastic-like	230	8.94264	337	11.1531	480	16.7383	0.31867	0.904377	0.585707	VvZ-ISO
VIT_14s0030g01740.t01	1720	zeta-carotene desaturase, chloroplastic/chromoplastic-like	335	10.5034	451	12.0362	667	18.7561	0.196521	0.836502	0.639981	VvZDS
VIT_08s0032g00800.t01	2499	prolycopene isomerase, chloroplastic-like	374	8.07086	296	5.43709	429	8.30303	-0.569886	0.0409155	0.610802	VvCRTISO1
VIT_12s0035g01080.t01	1922	prolycopene isomerase, chloroplastic-like	31	0.869807	36	0.859786	54	1.35889	-0.0167165	0.643667	0.660384	VvCRTISO2
VIT_11s0016g01880.t01	1837	lycopene epsilon cyclase, chloroplastic-like	143	4.19799	171	4.27296	82	2.15899	0.025536	-0.959343	-0.984879	VvLCYE
VIT_08s0007g05690.t01	1630	lycopene beta cyclase, chloroplastic-like	391	12.9361	479	13.4893	592	17.5663	0.0604119	0.441405	0.380993	VvLCYB
VIT_02s0025g00240.t01	1207	beta-carotene hydroxylase	109	4.87005	39	1.4832	35	1.40251	-1.71523	-1.79593	-0.080698	VvCHYB1
VIT_16s0050g01090.t01	1167	beta-carotene hydroxylase 2, chloroplastic-like	827	38.2163	189	7.43417	129	5.34644	-2.36195	-2.83754	-0.475594	VvCHYB2
VIT_08s0007g04530.t01	2367	carotene epsilon-monooxygenase, chloroplastic-like	187	4.26047	97	1.88111	98	2.0025	-1.17943	-1.08921	0.0902182	VvCYP97C
VIT_04s0023g00080.t01	2353	protein LUTEIN DEFICIENT 5, chloroplastic-like	776	17.785	504	9.83218	722	14.8409	-0.855078	-0.261082	0.593996	VvCYP97A
VIT_07s0031g00620.t01	2288	zeaxanthin epoxidase	347	8.17877	197	3.95232	320	6.76456	-1.04919	-0.273888	0.775298	VvZEP1
VIT_13s0156g00350.t01	1658	zeaxanthin epoxidase, chloroplastic-like	49	1.59377	18	0.498344	13	0.379231	-1.67723	-2.07129	-0.394064	VvZEP2
VIT_00s0533g00020.t01	1630	zeaxanthin epoxidase, chloroplastic-like	43	1.42264	60	1.68968	94	2.78924	0.248181	0.9713	0.723119	VvZEP3
VIT_04s0043g01010.t01	1848	violaxanthin de-epoxidase, chloroplastic-like	62	1.80927	56	1.391	86	2.25083	-0.379287	0.315045	0.694331	VvVDE
VIT_14s0006g02880.t01	893	neoxanthin synthase	257	15.5202	540	27.7577	489	26.4852	0.838746	0.771042	-0.0677037	VvNXS
VIT_06s0080g00810.t01	1615	capsanthin/capsorubin synthase, chromoplast-like	774	25.8454	11	0.312652	15	0.449225	-6.3692	-5.84632	0.52288	VvCCS
Carotenoid catabolism
VIT_13s0064g00840.t01	1898	Carotenoid cleavage dioxygenase 1 [Source:UniProtKB/TrEMBL;Acc:D7T313]	1995	56.6841	2793	67.5486	3092	78.7932	0.252982	0.475128	0.222146	VvCCD1
VIT_02s0087g00910.t01	1896	probable carotenoid cleavage dioxygenase 4, chloroplastic-like	116	3.29939	109	2.63894	73	1.86222	-0.322242	-0.82518	-0.502939	VvCCD4a
VIT_02s0087g00930.t01	1934	probable carotenoid cleavage dioxygenase 4, chloroplastic-like	49	1.36632	158	3.75009	1411	35.2871	1.45663	4.69077	3.23414	VvCCD4b
VIT_04s0008g03380.t01	1782	carotenoid cleavage dioxygenase 8, chloroplastic-like	0.5	0.0257593	1	0.0257593	2	0.0542835	0.767555	1.84298	1.07542	VvCCD8
VIT_19s0093g00550.t01	2302	9-cis-epoxycarotenoid dioxygenase NCED1, chloroplastic-like	749	17.5465	206	4.10774	390	8.19417	-2.09477	-1.09852	0.996251	VvNCED1
VIT_10s0003g03750.t01	2297	9-cis-epoxycarotenoid dioxygenase 2	188	4.41379	30	0.599517	2544	53.5675	-2.88014	3.60127	6.48141	VvNCED2
VIT_05s0051g00670.t01	1760	9-cis-epoxycarotenoid dioxygenase NCED6, chloroplastic-like	91	2.78832	15	0.391219	70	1.92367	-2.83335	-0.535536	2.29781	VvNCED6
