# Supplementary material for: Genome-wide identification and characterization of genes involved in carotenoid metabolic in three stages of grapevine fruit development
Source: Sci Rep. 2017 Jun 26;7:4216. doi: 10.1038/s41598-017-04004-0 (PMC5484692; doi:10.1038/s41598-017-04004-0)
Supplement: Supplementary file 3 — Table S2 [file 41598_2017_4004_MOESM3_ESM.xlsx]

## Sheet: Sheet1
#Gene	Length	Function	green	RPKM_green	veraison	RPKM_veraison	ripe	RPKM_ripe	veraison/green log2	ripe/green log2	ripe/veraison log2
synthesis of chlorophyll a from glutamate
VIT_03s0038g04080.t01	1894	glutamyl-tRNA synthetase，chloroplastic/mitochondrial	457	13.0122	209	5.06533	150	3.83051	-1.36114	-1.76426	-0.403119	VvGLTX(C/M)
VIT_14s0060g00110.t01	2485	glutamyl-tRNA synthetase, cytoplasmic	1462	31.7275	331	6.11425	691	13.4492	-2.37549	-1.23821	1.13728	VvGLTX(C)
VIT_18s0001g08110.t01	2324	Glutamyl-tRNA reductase	1064	24.6899	623	12.3053	523	10.8846	-1.00464	-1.18164	-0.177	VvHEMA1
VIT_03s0097g00710.t01	1795	glutamyl-tRNA reductase , chloroplastic-like	679	20.3995	488	12.4795	417	11.2361	-0.708976	-0.860388	-0.151413	VvHEMA2
VIT_17s0000g00900.t01	1729	glutamate-1-semialdehyde 2,1-aminomutase, chloroplastic-like	1555	48.5009	1023	27.1595	989	27.666	-0.836554	-0.809896	0.0266575	VvGSA
VIT_18s0001g02550.t01	1518	Delta-aminolevulinic acid dehydratase	1213	43.0927	903	27.306	606	19.3084	-0.658227	-1.15821	-0.499987	VvALAD
VIT_00s0759g00010.t01	1346	porphobilinogen deaminase	424	16.9877	190	6.47963	110	3.95269	-1.39051	-2.10358	-0.713075	VvPBGD
VIT_18s0001g11090.t01	1496	uroporphyrinogen-III synthase, chloroplastic-like	124	4.46997	78	2.39334	50	1.61653	-0.901239	-1.46736	-0.566125	VvUROS
VIT_13s0067g02450.t01	1430	uroporphyrinogen decarboxylase, chloroplastic-like	619	23.3437	489	15.6969	354	11.9733	-0.57255	-0.963214	-0.390664	VvUROD
VIT_03s0017g02330.t01	1561	coproporphyrinogen III oxidase	835	28.8468	800	23.5249	1228	38.0488	-0.294221	0.399439	0.69366	VvCPOX
VIT_07s0005g02540.t01	1842	protoporphyrinogen oxidase	286	8.37319	204	5.08372	185	4.85767	-0.719891	-0.785514	-0.0656227	VvPPOX1
VIT_14s0171g00190.t01	1827	protoporphyrinogen oxidase, mitochondrial-like	376	11.0985	200	5.02496	165	4.36808	-1.14318	-1.34529	-0.202113	VvPPOX2
VIT_08s0007g08540.t01	4376	magnesium-chelatase H subunit	506	6.23573	135	1.41611	554	6.12319	-2.13862	-0.0262753	2.11235	VvCHLH
VIT_06s0061g00010.t01	1963	magnesium-chelatase D subunit	115	3.15931	67	1.56674	43	1.05948	-1.01185	-1.57625	-0.564403	VvCHLD
VIT_10s0003g00890.t01	1573	magnesium-chelatase I subunit	577	19.7816	573	16.7212	444	13.6521	-0.242481	-0.535036	-0.292554	VvCHLI
VIT_17s0000g00280.t01	1276	magnesium protoporphyrin IX methyltransferase	454	19.1876	516	18.5627	221	8.37697	-0.0477664	-1.19567	-1.1479	VvCHLM
VIT_08s0040g00390.t01	1460	magnesium-protoporphyrin IX monomethylester [oxidative] cyclase	2268	83.7731	1693	53.2287	2021	66.9513	-0.654284	-0.323375	0.330909	VvCRD1
VIT_19s0014g03160.t01	1481	protochlorophyllide reductase, chloroplastic-like	1422	51.7796	1030	31.9245	539	17.6027	-0.697722	-1.55659	-0.858866	VvPORA
VIT_12s0059g00270.t01	1564	protochlorophyllide reductase, chloroplastic-like	407	14.0337	717	21.0438	278	8.59713	0.584499	-0.706968	-1.29147	VvPORC
VIT_05s0020g01840.t01	1187	divinyl chlorophyllide a 8-vinyl-reductase	173	7.85977	119	4.60191	111	4.52291	-0.772256	-0.797236	-0.0249807	VvDVR
VIT_08s0105g00590.t01	1648	chlorophyll synthase, chloroplastic-like	1448	47.3833	519	14.4561	424	12.4438	-1.7127	-1.92895	-0.216249	VvCHLG
chlorophyll cycle
VIT_18s0001g02700.t01	2176	chlorophyllide a oxygenase	229	5.67533	55	1.16023	195	4.33432	-2.29029	-0.388897	1.90139	VvCAO
VIT_11s0016g03890.t01	1895	probable chlorophyll(ide) b reductase NYC1, chloroplastic-like	494	14.0583	494	11.9663	857	21.8734	-0.232445	0.63776	0.870205	VvNYC1
VIT_01s0010g00590.t01	1410	chlorophyll(ide) b reductase NOL, chloroplastic-like	56	2.14182	15	0.48833	24	0.823261	-2.13291	-1.37942	0.753493	VvNOL
VIT_05s0051g00070.t01	1590	7-hydroxymethyl chlorophyll a reductase, chloroplastic	74	2.50986	53	1.5301	65	1.97725	-0.713978	-0.344109	0.369869	VvHCAR
chlorophyll degradation
VIT_05s0020g04040.t01	1206	chlorophyllase2	128	5.7237	300	11.4187	425	17.0446	0.996374	1.5743	0.577922	VvCLH2
VIT_13s0158g00180.t01	1850	pheophytinase, chloroplastic	152	4.43084	130	3.22562	236	6.17001	-0.458005	0.477692	0.935696	VvPPH
VIT_06s0061g00790.t01	1909	pheophorbide a oxygenase, chloroplastic-like	1058	29.8878	1855	44.6046	4035	102.231	0.577634	1.77421	1.19657	VvPaO
VIT_07s0031g00680.t01	1139	red chlorophyll catabolite reductase, chloroplastic-like	377	17.8497	418	16.8459	378	16.0514	-0.0835067	-0.153202	-0.0696955	VvRCCR
